# Supplementary material for: Short-term alteration of biotic and abiotic components of the pelagic system in a shallow bay produced by a strong natural hypoxia event
Source: PLoS One. 2017 Jul 17;12(7):e0179023. doi: 10.1371/journal.pone.0179023 (PMC5513412; doi:10.1371/journal.pone.0179023)
Supplement: S1 Database — (XLSX) [file pone.0179023.s012.xlsx]

## Sheet: Total microphytoplankton
Period	During	During	During	During	During	During	During	During	During	After	After	After	After	After	After	After	After	After	After	After	After
Sampling site	C1	E2	E3	E4	E6	E7	E2	E3	E4	E2	E3	E4	E6	E7	E2	E6	E2	E3	E4	E6	E7
Day	Jan 3	Jan 3	Jan 3	Jan 3	Jan 3	Jan 3	Jan 4	Jan 4	Jan 4	Jan 7	Jan 7	Jan 7	Jan 7	Jan 7	Jan 9	Jan 9	Jan 18	Jan 18	Jan 18	Jan 18	Jan 18
Taxa (Cel/mL)
Oscillatoria submembranacea	0	0	0	0	0	17.4273	0	0	0	0	0	152.489	0	0	0	0	0	0	0	0	0
Schizothrix calcicola	0	0	0	0	0	0	14.5228	0	147.462	32.6762	43.5683	0	0	0	0	0	0	0	14.5228	36.3069	0
Oscillaria sp.	0	0	0	0	0	0	0	0	0	0	0	14.5228	0	0	0	0	0	0	0	0	0
Scenedesmus acuminates	0	0	0	0	0	0	0	0	0	0	0	0	0	0	0	0	0	0	1.45228	0	0
Anabaena sp.	0	0	0	0	0	0	0	0	0	0	0	0	0	0	0	0	0	36.3069	0	0	0
Helicostomella sp.	4.35683	0	0	0	0	0	0	1.45228	0	0	0	0	1.45228	0	0	0	0	1.45228	0	0	0
Strobilidium sp.	0	0	0	0	0	0	0	0	0	0	0	0	1.45228	0	0	0	1.45228	0	0	1.45228	0
Coccolithophores	0	1.45228	0	0	0	0	0	0	0	0	0	0	0	0	0	0	0	0	0	0	0
Actinocyclus curvatus	4.35683	0	0	0	0	0	0	0	0	0	0	0	0	0	0	0	0	0	0	0	0
Amphipheura sp.	8.71366	0	0	0	0	0	0	0	0	0	0	0	0	0	0	0	0	0	0	0	0
Amphora sp.	39.2115	0	0	0	0	0	0	0	0	0	0	0	0	0	0	0	0	0	0	0	0
Chaetoceros sp.	34.8546	7.26138	7.26138	14.5228	0	0	0	0	1.6757	0	0	0	0	0	0	0	0	0	0	0	0
Chaetoceros socialis	17.4273	13.7966	1.45228	0	7.47495	8.71366	0	0	0	0	0	0	8.71366	24.6887	5.8091	85.6843	21.7841	8.71366	20.3319	43.5683	20.3319
Chaetoceros constrictus	0	0	0	0	0	4.35683	0	0	0	0	0	0	0.726138	1.45228	1.45228	0	0	0	2.90455	14.5228	0
Chaetoceros debilis	0	0	0	0	0	24.6887	0	5.8091	0	0	0	0	2.17841	5.8091	4.35683	0	8.71366	5.8091	18.8796	20.3319	8.71366
Chaetoceros (Cists)	65.3524	0	0	0	0	42.116	0	5.8091	0	0	4.35683	0	0	0	30.4978	108.921	0	0	14.5228	0	8.71366
Cocconeis sp.	4.35683	0	0	1.45228	1.06785	0	0	1.45228	3.35141	4.35683	0	2.90455	0	0	0	0	1.45228	0	5.8091	0	0
Coscinodiscus sp.	4.35683	0	0	0	2.1357	0	0	0	0	0	0	0	1.45228	0	0	0	0	0	0	0	0
Cylindrotheca closterium	13.0705	0	0	0	0	0	2.90455	0	0	0	0.726138	0	0	0	1.45228	0	0	0	0	0	0
Cylindrotheca longissima	8.71366	2.17841	2.48962	1.45228	0	0	8.71366	8.71366	1.6757	0	0.726138	0	0	1.45228	1.45228	0	0	1.45228	4.35683	7.26138	0
Detonula sp.	0	0	0	0	1.06785	0	14.5228	14.5228	0	0	0	0	0	2.90455	0	0	0	0	0	0	0
Fragilaria sp.	165.559	0	2.48962	2.90455	0	0	0	10.1659	0	0	0	0	0	0	0	0	0	0	0	0	2.90455
Fragilariopsis sp.	95.8502	0	0	0	9.61065	0	0	1.45228	0	0	0	0	0	0	0	0	0	0	15.975	0	0
Gomphonema sp.	8.71366	0	0	0	0	0	0	0	6.70281	0	0	0	0	1.45228	0	0	0	2.90455	1.45228	0	2.90455
Grammatophora sp.	0	0	0	0	0	0	0	0	0	0	0	0	1.45228	0	0	0	1.45228	0	4.35683	0	0
Gyrosigma fasciola	8.71366	1.45228	0	0	1.06785	0	0	1.45228	0	0	0	0	0	0	0	0	0	4.35683	0	0	0
Licmophora abbreviata	8.71366	0.726138	0	5.8091	5.33925	0	0	0	6.70281	0	1.45228	3.63069	0	0	0	0	0	0	27.5932	0	0
Navicula ammophila	13.0705	0	0	1.45228	0	0	0	2.90455	5.02711	0	2.90455	0	1.45228	0	1.45228	0	0	0	4.35683	1.45228	0
Navicula delicatula	181.244	1.45228	0	0	10.6785	1.45228	0	2.90455	0	0	0.726138	0.726138	4.35683	1.45228	11.6182	0	0	0	0	8.71366	1.45228
Navicula dicephala	17.4273	1.81534	0.363069	0	10.6785	1.45228	0	0	0	0	0.726138	0.726138	2.90455	0	7.26138	0	0	0	0	1.45228	0
Navicula sp.	8.71366	2.17841	0	0	21.357	2.90455	0	0	3.35141	3.26762	1.45228	1.45228	1.45228	2.90455	7.26138	0	1.45228	10.1659	2.90455	12.3443	0
Navicula directa	48.7965	0	0	0	10.6785	1.45228	0	0	0	0	0	0	1.45228	0	1.45228	0	0	0	2.90455	1.45228	0
Odontella longicrucis	4.35683	0	0	0	0	0	0	0	0	0	0	0	0	0	0	0	0	4.35683	0	10.1659	1.45228
Odontella aurita	0	0	0	0	0	0	0	0	0	0	0	0	0	0	2.90455	0	0	0	0	0	0
Pleurosigma sp.	4.35683	0.726138	0	0	1.06785	0	1.45228	0	0	1.08921	0	0	0	0	0	0	0	0	0	0	0
Pleurosigma Normanii	0	0.726138	0	0	0	0	0	0	0	0	0	0	0	0	0	0	0	0	0	0	0
Pseudo-nitzschia seriata	65.3524	5.8091	2.48962	0	6.4071	1.45228	8.71366	4.35683	1.6757	0	0	1.45228	20.3319	0	0	0	8.71366	1.45228	1.45228	0	1.45228
Nitzschia paradoxa	0	0	0	0	0	0	0	0	0	0	0	0	0	0	0	0	0	0	5.8091	2.90455	0
Pseudo-nitzschia delicatissima	0	0	0	0	0	0	0	0	0	2.17841	0	0	8.71366	0	1.45228	0	0	1.45228	0	4.35683	0
Pseudo-nitzschia sp	0	2.17841	0	0	0	0	0	0	0	0	0	0	5.8091	0	0	0	0	0	0	0	0
Thalassionema sp.	26.141	1.45228	0	1.45228	4.2714	2.90455	7.26138	2.90455	15.0813	0	2.90455	0	0	0	1.45228	0	0	0	10.1659	0	0
Thalassiosira sp.	58.3815	1.45228	0	0	3.20355	1.45228	11.6182	2.90455	8.37852	0	2.90455	0	0	1.45228	0	17.4273	0	0	10.1659	7.26138	29.0455
Rhabdonema sp.	0	0	0	0	0	0	0	0	6.70281	0	0	0	0	0	0	0	0	0	11.6182	0	0
Rhoicosphenia curvata	0	0	0	0	0	0	0	0	0	0	0	0	0	0	4.35683	0	0	0	1.45228	2.90455	0
Leptocylindrus danicus	0	0	0	0	0	0	0	0	0	0	0	0	0	0	0	0	0	0	1.45228	0	0
Synedra sp.	0	0	0	0	0	0	0	0	0	0	0	0	0	0	0	0	0	0	0	0	1.45228
Gymnodinium sp.	0	0.726138	0	0	0	0	1.45228	0	0	0	0	2.90455	0	1.45228	0	4.35683	2.90455	0	1.45228	0	2.90455
Gyrodinium sp.	0	0	0	0	0	0	0	0	0	0	2.17841	14.5228	0	0	1.45228	0	4.35683	1.45228	39.2115	2.90455	33.4023
Gonyaulax sp.	0	0	0	0	0	0	0	0	0	0	0	0	0	0	0	0	1.45228	0	0	0	0
Protoperidinium sp.	18.2987	1.45228	0.726138	0	1.06785	5.8091	0	1.45228	1.6757	2.17841	5.8091	29.0455	5.8091	13.0705	2.90455	10.1659	20.3319	1.45228	5.8091	7.26138	5.8091
Prorocentrum sp.	0	0	0	0	0	0	0	0	0	0	1.45228	0	0	0	0	0	0	0	0	0	0
Oxytoxum sp.	0	0	0	0	0	0	0	0	0	0	0	0	0	0	0	0	0	0	1.45228	0	1.45228

## Sheet: Total macrozooplankton
Period	Before	Before	Before	Before	Before	Before	Before	Before	Before	Before	Before	Before	Before	Before	Before	Before	Before	Before	Before	Before	Before	Before	During	During	During	During	During	During	During	During	During	During	After	After	After	After	After	After	After	After	After	After	After	After	After	After	After	After	After
Sampling site	C1	C1	C2	C2	C1	C1	C2	C2	C3	C3	C1	C1	C2	C2	C3	C3	C1	C1	C2	C2	C3	C3	C1	E2	E3	E4	E6	E7	E2	E3	E4	E6	E2	E3	E4	E6	E7	E2	E3	E4	E6	E7	C1	C1	C2	C2	C3	C3	E2
Net	Bongo	Bongo	Bongo	Bongo	Bongo	Bongo	Bongo	Bongo	Bongo	Bongo	Bongo	Bongo	Bongo	Bongo	Bongo	Bongo	Bongo	Bongo	Bongo	Bongo	Bongo	Conical	Conical	Conical	Conical	Conical	Conical	Conical	Conical	Conical	Conical	Conical	Conical	Conical	Conical	Conical	Conical	Conical	Conical	Conical	Conical	Conical	Bongo	Bongo	Bongo	Bongo	Bongo	Bongo	Bongo
Date	Jan 2007	Jan 2007	Jan 2007	Jan 2007	May 2007	May 2007	May 2007	May 2007	May 2007	May 2007	Aug 2007	Aug 2007	Aug 2007	Aug 2007	Aug 2007	Aug 2007	Nov 2007	Nov 2007	Nov 2007	Nov 2007	Nov 2007	Nov 2007	Jan 3 2008	Jan 3 2008	Jan 3 2008	Jan 3 2008	Jan 3 2008	Jan 3 2008	Jan 4 2008	Jan 4 2008	Jan 4 2008	Jan 4 2008	Jan 7 2008	Jan 7 2008	Jan 7 2008	Jan 7 2008	Jan 7 2008	Jan 9 2008	Jan 9 2008	Jan 9 2008	Jan 9 2008	Jan 9 2008	Jan 10 2008	Jan 10 2008	Jan 10 2008	Jan 10 2008	Jan 10 2008	Jan 10 2008	Jan 18 2008
Taxa (ind/100m3)
Zoea larvae	106.619	202.694	3534.55	4391.42	42.9346	19.5157	42.9722	29.0352	4.02206	6.03309	310.926	342.687	1973.21	1603.23	294.703	233.515	166.34	124.755	4260.49	3929.11	45.9555	33.9195	0	0	0	0	0	58.0688	23.9107	6.83163	0	3.56831	119.554	78.5637	3.41581	23.9107	174.207	10.2474	88.8112	3.41581	263.018	27.3265	1108.93	667.879	6439.36	5053.2	441.052	541.864	263.018
Mysis larvae	16.4029	5.8582	85.6862	214.215	0	0	26.7124	17.4211	2.01103	4.02206	6.68658	3.34329	0	0	2.49748	1.24874	0	0	0	0	0	0	0	0	0	0	0	0	0	0	0	0	0	0	0	0	0	0	0	0	0	0	0	0	113.413	0	63.0075	0	0
Megalopa larvae	1.17164	3.51492	0	0	0	0	0	0	0	0	0	0	11.2114	0	0	0	0	0	55.2285	31.5592	0	0	0	0	0	0	10.2474	6.83163	30.7423	0	3.48056	14.2732	0	6.83163	3.41581	0	13.6633	0	0	0	0	0	0	0	0	0	0	0	0
Nauplius	0	0	0	0	0	0	0	0	0	0	6.68658	18.3881	0	0	0	0	0	0	0	0	0	0	0	0	0	0	0	0	0	0	0	0	0	0	0	0	0	0	0	0	0	0	0	0	0	0	0	0	0
Isopoda	0	0	0	0	0	0	0	0	0	0	6.68658	3.34329	0	0	0	0	1.26015	0	102.567	71.0081	0	0	0	0	0	0	0	6.83163	0	0	0	3.56831	0	0	0	0	0	0	0	0	0	0	0	0	63.0075	50.406	0	0	0
Cypris larvae	843.58	656.118	856.862	535.538	20.8168	32.5262	5.80705	0	1.00551	0	20.0597	16.7165	504.514	257.863	76.1732	52.4471	89.4706	66.7879	3660.86	2556.29	106.135	95.1935	0	0	0	0	0	0	0	0	0	0	0	0	0	0	0	0	0	0	0	0	25.203	12.6015	0	0	0	0	0
Amphipoda	0	0	0	0	1.30105	0	0	2.32282	2.01103	1.00551	1.67165	0	0	0	3.74622	1.24874	1.26015	0	7.88979	15.7796	0	0	6.83163	874.449	58.0688	0	3.41581	0	881.28	215.196	38.2862	239.077	0	6.83163	44.4056	0	6.83163	0	0	3.41581	0	3.41581	12.6015	163.819	12.6015	25.203	0	0	0
Larvacea	187.462	262.447	578.382	749.754	0	0	30.1967	38.3265	72.397	65.3584	0	0	33.6343	11.2114	0	0	0	0	0	0	0	0	0	0	0	0	0	0	0	0	0	0	0	0	0	0	0	0	0	0	0	0	0	0	0	0	0	0	20.4949
Polychaeta larvae	3.51492	2.34328	64.2646	107.108	2.6021	1.30105	3.48423	0	0	0	0	0	0	0	14.9849	9.98993	16.3819	7.5609	31.5592	15.7796	7.65924	2.18836	0	0	0	0	0	0	0	0	0	3.56831	0	0	0	0	0	0	0	0	0	0	0	0	0	0	0	0	0
Fish larvae	1.17164	14.0597	21.4215	427.092	1.30105	0	1.16141	0	0	0	0	0	4.20429	1.40143	1.24874	0	5.0406	2.5203	7.88979	0	0	0	0	0	0	0	0	3.41581	0	0	0	0	0	0	0	0	0	0	0	0	0	0	0	0	37.8045	226.827	0	642.676	0
Fish eggs	71.47	308.141	621.225	713.605	156.126	115.793	97.5584	67.3618	39.2151	26.1434	106.985	88.5972	437.246	246.651	454.542	403.343	40.3248	35.2842	796.869	733.75	15.3185	18.601	27.3265	64.9005	54.653	6.83163	51.2372	54.653	51.2372	68.3163	20.8834	0	112.722	150.296	71.7321	112.722	102.474	109.306	177.622	68.3163	232.275	0	1600.39	1310.56	5280.03	1020.72	1865.02	1423.97	382.571
Euphausiacea	16.4029	11.7164	0	0	23.4189	13.0105	0	0	1.00551	2.01103	10.0299	5.01494	1.40143	0	4.99496	1.24874	57.9669	44.1052	165.686	126.237	3.28253	5.47089	0	0	0	0	0	0	0	0	0	0	6.83163	3.41581	0	0	0	0	0	0	0	0	0	0	25.203	37.8045	0	0	3.41581
Mysidacea (Neomysis sp.)	0	0	0	0	0	0	0	0	0	0	0	0	0	0	0	0	1.26015	1.26015	0	0	0	0	0	0	0	0	6.83163	0	0	0	0	0	0	0	0	0	0	0	0	0	0	0	25.203	37.8045	226.827	126.015	0	0	0
Cumacea	0	0	0	0	0	0	0	0	0	0	0	0	0	0	0	0	0	0	0	0	0	0	0	0	0	0	0	0	0	0	0	0	0	0	0	0	0	0	0	0	0	0	0	0	0	0	0	0	0
Alima larvae	0	0	0	0	0	0	0	0	0	0	3.34329	0	0	0	2.49748	1.24874	1.26015	0	0	0	0	0	0	0	0	0	0	0	0	0	0	0	0	0	0	0	0	0	0	0	0	0	0	0	12.6015	12.6015	0	0	0
Medusae	56.2387	112.477	128.529	214.215	0	0	3.48423	1.16141	2.01103	5.02757	0	0	33.6343	22.4229	2.49748	1.24874	3.78045	7.5609	55.2285	78.8979	0	0	0	0	0	0	0	0	0	0	0	0	0	34.1581	10.2474	6.83163	17.0791	3.41581	23.9107	3.41581	13.6633	13.6633	25.203	37.8045	0	0	0	0	1284.35
Ctenophora	0	0	0	0	0	0	0	0	0	0	0	0	0	0	0	0	0	0	0	0	2.18836	0	0	0	0	0	0	0	0	0	0	0	0	17.0791	0	0	0	0	0	0	0	0	0	0	0	0	0	0	58.0688
Mollusca larvae	0	0	0	0	1.30105	0	1.16141	0	0	0	15.0448	5.01494	22.4229	0	13.7362	6.24371	0	0	0	0	1.09418	0	0	0	0	0	0	0	0	0	0	0	0	0	0	0	0	0	0	0	0	0	0	0	0	0	0	0	0
Cladocera	0	0	0	0	0	0	27.8738	17.4211	0	0	0	0	0	0	0	0	0	0	0	0	0	0	0	0	0	0	0	0	0	0	0	0	0	0	0	0	0	0	0	0	0	0	0	0	0	0	0	0	0
Siphonophora	468.656	374.925	1285.29	1049.66	0	0	0	0	3.01654	1.00551	8.35823	0	0	0	1.24874	0	0	0	39.4489	31.5592	0	0	0	0	0	0	0	0	0	0	0	0	3.41581	109.306	6.83163	23.9107	0	27.3265	61.4847	27.3265	0	0	0	0	0	0	25.203	50.406	3.41581
Chaetognatha	0	0	0	0	0	0	0	0	0	0	3.34329	1.67165	22.4229	0	0	0	0	0	0	0	0	0	0	0	0	0	0	0	0	0	0	0	0	0	0	0	0	0	0	0	0	0	0	0	0	0	0	0	0
Cephalopoda larvae	0	0	0	0	1.30105	0	4.64564	1.16141	0	0	0	0	0	0	0	0	0	0	0	0	0	0	0	0	0	0	0	0	0	0	0	0	0	0	0	0	0	0	0	0	0	0	0	0	0	0	0	0	0
Acartia tonsa	12635	10779.1	21421.5	14395.3	832.672	603.687	1263.61	1407.63	2670.65	2300.62	40.1195	20.0597	369.977	313.92	4595.37	3776.19	31211.4	0	39259.6	44245.9	59943.4	66035.8	0	0	0	0	0	0	0	0	0	0	0	0	71.7321	81.9795	17.0791	37.574	6.83163	3.41581	58.0688	0	801.455	604.872	645.196	1023.24	312.517	246.989	3.41581
Calanus chilensis	74.9849	56.2387	85.6862	171.372	551.645	353.885	511.02	301.967	176.971	80.4412	147.105	100.299	538.149	403.611	359.637	279.718	483.897	322.598	820.538	504.947	1400.55	840.328	3.41581	0	0	0	0	0	0	0	0	0	3.41581	3.41581	0	0	3.41581	0	0	3.41581	0	0	10.0812	5.0406	0	0	0	0	0
Calanus patagonesis	0	0	0	0	0	0	13.9369	4.64564	0	0	26.7463	13.3732	0	0	59.9396	39.9597	806.496	0	0	0	0	0	0	0	0	0	0	3.41581	0	3.41581	0	0	0	0	0	0	0	0	0	0	0	0	0	0	0	0	0	0	0
Paracalanus sp.	18.7462	37.4925	0	0	0	0	288.03	348.423	305.676	402.206	200.597	193.911	1491.12	1143.57	879.114	619.376	0	0	441.828	315.592	0	0	3.41581	0	0	0	0	0	0	0	0	0	0	0	3.41581	0	0	0	0	0	0	0	0	0	0	0	2.5203	5.0406	0
Centropages sp.	18.7462	37.4925	342.745	171.372	0	10.4084	0	0	0	0	0	0	33.6343	11.2114	59.9396	19.9799	0	0	0	0	0	0	0	0	0	0	0	0	0	0	0	0	0	0	0	0	0	0	0	0	0	0	0	0	0	0	0	0	0
Oithona sp.	0	0	0	0	0	0	4.64564	9.29128	0	0	0	0	179.383	100.903	19.9799	19.9799	0	0	0	0	0	0	0	0	0	0	0	0	0	0	0	0	0	0	0	0	0	0	0	0	0	0	0	0	5.0406	10.0812	0	0	0
Rhyncalanus sp.	0	0	0	0	0	0	0	0	0	0	0	0	0	0	0	0	0	0	0	0	0	0	0	0	0	0	0	0	0	0	0	0	0	0	0	0	0	0	0	0	0	0	0	0	0	0	0	0	0
Harpacticoidea	0	0	0	0	0	0	0	0	0	0	0	0	0	0	0	0	0	0	0	0	0	0	10.2474	0	0	0	0	3.41581	0	0	0	0	0	0	0	0	0	0	0	0	0	0	0	0	0	0	0	0	0
Crustacean eggs	0	0	0	0	0	0	0	0	0	0	0	0	0	0	0	0	0	0	0	0	0	0	0	1810.38	136.633	0	0	0	126.385	310.839	0	14.2732	0	0	0	0	0	0	0	0	0	0	0	0	0	0	0	0	0
[truncated: 28 more columns]
